# Supplementary material for: State Racism Index and physical function: The REasons for Geographic and Racial Differences in Stroke (REGARDS) study
Source: J Gerontol A Biol Sci Med Sci. 2026 Jun 24;81(7):glag142. doi: 10.1093/gerona/glag142 (PMC13318489; doi:10.1093/gerona/glag142)
Supplement: glag142_Supplementary_Data [file glag142_supplementary_data.zip]

Archive with 4 entries (4 files):
- 17-Jun-2026_055221_20290527_SRI_PF_suppl.docx
- Supplement_Data.zip
- 17-Jun-2026_034143_20290527_SRI_PF_suppl.docx
- 20290527_SRI_PF_suppl.docx
